# Supplementary material for: A Meta-Omics Analysis Unveils the Shift in Microbial Community Structures and Metabolomics Profiles in Mangrove Sediments Treated with a Selective Actinobacterial Isolation Procedure
Source: Molecules. 2021 Dec 2;26(23):7332. doi: 10.3390/molecules26237332 (PMC8658942; doi:10.3390/molecules26237332)
Supplement: Supplementary file 1 [file molecules-26-07332-s001.zip]

Archive with 1 entries (1 files):
- molecules-1431585-supplementary.pdf
